# Supplementary material for: Short and long-term effects of a synbiotic on clinical signs, the fecal microbiome, and metabolomic profiles in healthy research cats receiving clindamycin: a randomized, controlled trial
Source: PeerJ. 2018 Jul 17;6:e5130. doi: 10.7717/peerj.5130 (PMC6054061; doi:10.7717/peerj.5130)
Supplement: Supplemental Information 1 — Median (range) peak height of metabolites in feces collected at baseline (days 5–7), at the conclusion of antibiotic administration (days 26–28), and after a 603 day washout (days 631–633) from 16 healthy cats, 8 per group,+ that received 150 mg clindamycin with either a placebo or synbiotic PO once daily for 21 days. +Feces from one cat (synbiotic group) unavailable at days 631–633. * P-values adjusted based on the Benjamini and Hochberg False discovery rate (fdr). [file peerj-06-5130-s001.xls]

## Sheet: Table S1
	Baseline		Days 26-28		Days 631-633		fdr-adjusted p-value	Significant effect							0						1						0						1						0
Metabolite	Placebo	Synbiotic	Placebo	Synbiotic	Placebo	Synbiotic
_1_2_anhydro_myo_inositol_NIST	19,120 (9,757-31,042)	19,171 (13,527-31,434)	15,710 (8,058-21,353)	15,450 (10,477-21,317)	8,499 (2,397-18,806)	6,244 (2,315-9,992)	0.0006048	significantly higher at timepoint 1 than 2 and 3, with timepoint 3 significantly lower than 2
_1_5_anhydroglucitol	4,494 (2,286-8,028)	6,505 (3,624-22,297)	14,729 (3,774-19,796)	19,183 (1,911-24,373)	2,255 (808-142,984)	2,533 (2,221-7,994)	0.0006048	significantly higher at timepoint 2 than 1 and 3, with 3 significantly lower than 1
_1_hexadecanol	533 (309-1,308)	460 (208-959)	238 (197-479)	226 (174-485)	544 (260-1,399)	1,073 (190-1,326)	0.0006048	significantly lower at timepoint 2 than 1 and 3, which did not differ from one another
_1_kestose	432 (117-1,918)	919 (32-4,946)	72,327 (34,139-203,089)	74,617 (66-204,071)	37 (7-100)	50 (22-907)	0.0006048	significantly higher at timepoint 2 than 1 and 3, with 3 significantly lower than 1
_1_methyladenosine	710 (133-1,066)	882 (514-2,479)	711 (237-2,057)	870 (257-2,352)	163 (27-316)	110 (54-796)	0.0006048	significantly lower at timepoint 3 than 1 and 2, which did not differ from one another
_1_monopalmitin	5,176 (1,220-8,620)	6,356 (3,065-16,290)	3,179 (2,500-5,081)	3,563 (2,560-6,530)	2,233 (393-6,077)	1,793 (416-8,772)	0.0338897	significantly higher at timepoint 1 than 2 and 3, which did not differ from one another
_1_monostearin	1,639 (627-6,154)	1,799 (830-7,592)	1,841 (1,272-14,197)	1,914 (400-14,917)	755 (180-1,562)	677 (107-1,237)	0.0006048	significantly lower at timepoint 3 than 1 and 2, which did not differ from one another
_2__deoxyguanosine	3,885 (1,377-6,207)	3,684 (2,341-10,234)	1,191 (635-2,112)	1,271 (111-2,599)	262 (61-1,095)	231 (77-1,086)	0.0006048	significantly higher at timepoint 1 than 2 and 3, with timepoint 3 significantly lower than 2
_2_3_dihydroxybutanoic acid	167 (119-347)	193 (67-240)	83 (18-157)	108 (25-268)	216 (97-356)	128 (63-376)	0.00573517	significantly lower at timepoint 2 than 1 and 3, which did not differ from one another
_2_4_diaminobutyric acid	1,758 (568-3,102)	1,119 (184-3,865)	210 (140-350)	254 (109-590)	3,095 (1,652-8,818)	3,017 (765-6,398)	0.0006048	significantly lower at timepoint 2 than 1 and 3, with 3 significantly higher than 1
_2_5_dihydroxypyrazine	370 (187-534)	359 (199-635)	535 (388-653)	442 (290-722)	171 (97-535)	200 (84-666)	0.00528671	significantly higher at timepoint 2 than 1 and 3, which did not differ from one another
_2_deoxyerythritol	5,031 (1,298-7,343)	2,194 (833-9,671)	921 (482-1,271)	1,064 (369-1,745)	1,903 (756-65,083)	2,218 (1,515-17,870)	0.0006048	significantly lower at timepoint 2 than 1 and 3, which did not differ from one another
_2_deoxytetronic_acid	1,007 (710-1,495)	1,208 (911-1,727)	534 (379-679)	468 (391-779)	1,631 (562-2,130)	1,292 (461-2,043)	0.0006048	significantly lower at timepoint 2 than 1 and 3, which did not differ from one another
_2_hydroxybutanoic_acid	12,514 (3,401-161,892)	10,110 (626-61,119)	38,839 (26,636-58,406)	38,680 (18,670-76,553)	3,846 (1,170-13,209)	3,082 (623-13,862)	0.0006048	significantly higher at timepoint 2 than 1 and 3, with 3 significantly lower than 1
_2_hydroxyglutaric_acid	1,449 (697-3,174)	1,746 (674-18,883)	4,817 (2,552-7,194)	6,277 (2,567-20,637)	1,887 (572-9,638)	2,035 (883-4,231)	0.0006048	significantly higher at timepoint 2 than 1 and 3, which did not differ from one another
_2_hydroxyhexanoic_acid	10,481 (777-57,120)	8,487 (956-39,497)	74,035 (43,453-98,980)	103,266 (59,702-308,037)	9,476 (2,095-22,897)	6,988 (1,893-27,188)	0.0006048	significantly higher at timepoint 2 than 1 and 3, which did not differ from one another
_2_methylglyceric_acid	4,787 (444-14,196)	1,685 (586-21,718)	832 (611-1,914)	1,084 (692-2,202)	806 (353-1,341)	755 (404-2,291)	0.043377	significantly higher at timepoint 1 than 2 and 3, which did not differ from one another
_2_monoolein	9,599 (5,317-14,695)	11,366 (5,960-25,071)	6,428 (5,757-11,740)	5,625 (1,166-11,641)	1,942 (286-7,082)	1,458 (293-6,314)	0.0006048	significantly higher at timepoint 1 than 2 and 3, with timepoint 3 significantly lower than 2
_2_monopalmitin	6,571 (2,770-9,074)	7,897 (3,007-13,605)	6,359 (3,719-7,862)	6,250 (4,277-8,246)	1,843 (708-10,909)	3,969 (1,269-10,933)	0.00750993	significantly lower at timepoint 3 than 1 and 2, which did not differ from one another
_3_3_hydroxyphenyl_propionic acid	76,962 (18,783-212,470)	45,560 (865-240,661)	789 (88-1,348)	648 (188-1,431)	77,032 (666-167,768)	27,581 (140-134,885)	0.0006048	significantly lower at timepoint 2 than 1 and 3, which did not differ from one another
_3_4_dihydroxybenzoic acid	4,141 (1,918-12,984)	4,062 (2,054-13,140)	2,114 (1,533-3,328)	2,489 (1,694-4,578)	13,395 (2,783-26,592)	6,790 (518-26,569)	0.0006048	significantly lower at timepoint 2 than 1 and 3, with 3 significantly higher than 1
_3_4_dihydroxycinnaminic acid	4,356 (1,269-10,007)	6,229 (1,990-25,507)	2,543 (1,178-16,989)	2,955 (1,481-18,549)	1,468 (281-6,545)	760 (161-4,120)	0.0006048	significantly lower at timepoint 3 than 1 and 2, which did not differ from one another
_3_4_dihydroxyhydrocinnaminic acid	20,308 (11,158-79,529)	19,951 (9,793-36,089)	6,608 (3,079-14,086)	7,699 (4,398-16,818)	28,082 (1,849-40,617)	26,438 (1,485-61,532)	0.00612973	significantly lower at timepoint 2 than 1 and 3, which did not differ from one another
_3_4_dihydroxyphenylacetic acid	589 (317-1,201)	521 (221-1,577)	741 (263-1,130)	594 (126-1,522)	197 (66-1,436)	199 (63-643)	0.00117209	significantly lower at timepoint 3 than 1 and 2, which did not differ from one another
_3_4_hydroxyphenyl_propionic acid	65,664 (28,474-90,967)	56,101 (4,122-141,022)	4,255 (350-16,751)	6,447 (415-16,156)	28,844 (4,747-68,675)	14,394 (12,923-79,425)	0.0006048	significantly higher at timepoint 2 than 1 and 3, with 3 significantly lower than 1
_3_hydroxy_3_methylglutaric acid	239 (66-484)	182 (102-368)	41 (29-86)	64 (16-74)	833 (232-1,550)	493 (67-8,358)	0.0006048	significantly lower at timepoint 2 than 1 and 3, with 3 significantly higher than 1
_3_hydroxypalmitic_acid	2,933 (598-5,907)	1,326 (288-3,227)	621 (379-838)	767 (371-1,163)	711 (455-3,976)	1,037 (592-4,752)	0.00573517	significantly lower at timepoint 2 than 1 and 3, which did not differ from one another
_3_hydroxyphenylacetic acid	3,350 (582-12,188)	2,860 (55-11,401)	65 (36-94)	57 (26-239)	554 (77-3,578)	275 (124-758)	0.0006048	significantly lower at timepoint 2 than 1 and 3, with 1 significantly higher than 3
_3_phenyllactic_acid	5,539 (781-31,484)	5,796 (438-32,942)	9,109 (7,089-11,018)	12,813 (7,617-21,692)	6,537 (1,217-19,572)	9,052 (331-16,813)	0.0252	significantly higher at timepoint 2 than 1 and 3, which did not differ from one another
_4_aminobutyric_acid	2,002 (1,665-12,898)	2,573 (1,189-11,658)	112,677 (72,970-190,000)	156,808 (56,870-393,600)	26,744 (3,966-89,927)	20,753 (437-60,568)	0.0006048	significantly higher at timepoint 2 than 1 and 3, with 3 significantly higher than 1
_4_hydroxybenzoate	6,538 (3,972-27,743)	11,523 (4,231-17,030)	1,035 (665-1,411)	1,201 (619-1,940)	16,773 (8,232-23,719)	16,643 (420-49,060)	0.0006048	significantly lower at timepoint 2 than 1 and 3, with 3 significantly higher than 1
_4_hydroxybutyric_acid	2,448 (1,230-3,850)	3,794 (1,346-13,407)	1,737 (816-3,965)	2,131 (1,015-6,023)	1,327 (650-4,304)	1,150 (315-8,335)	0.0121333	significantly lower at timepoint 3 than 1, with 1 and 2 not differing and 2 and 3 not differing
_4_hydroxyphenylacetic acid	24,894 (10,957-34,200)	24,248 (12,980-73,736)	693 (473-6,935)	3,268 (378-139,343)	48,775 (10,270-133,645)	47,322 (837-128,116)	0.0006048	significantly lower at timepoint 2 than 1 and 3, which did not differ from one another
_6_deoxyglucose	37,310 (20,666-153,534)	30,502 (1,077-131,648)	12,130 (11,092-17,625)	14,920 (6,808-22,030)	263,453 (47,381-380,096)	114,139 (46,799-448,832)	0.0006048	significantly lower at timepoint 2 than 1 and 3, with 3 significantly higher than 1
_6_hydroxynicotinic acid	673 (257-3,323)	605 (253-2,132)	210 (138-419)	248 (75-462)	1,463 (749-3,708)	1,152 (662-25,211)	0.0006048	significantly lower at timepoint 2 than 1 and 3, with 3 significantly higher than 1
acetophenone_NIST	2,819 (1,480-4,531)	2,960 (1,836-4,834)	1,515 (1,285-3,089)	1,790 (1,077-3,229)	2,205 (1,152-35,453)	2,334 (1,342-9,584)	0.03456	significantly lower at timepoint 2 than 1 and 3, which did not differ from one another
adenine	26,045 (8,911-63,197)	33,438 (10,567-47,875)	3,913 (2,776-6,822)	4,784 (1,243-18,577)	7,295 (1,019-28,496)	5,780 (1,135-24,704)	0.0006048	significantly higher at timepoint 1 than 2 and 3, which did not differ from one another
adenosine	617 (418-1,060)	1,343 (518-3,008)	356 (103-6,925)	208 (62-3,429)	64 (25-193)	97 (21-264)	0.0006048	significantly higher at timepoint 1 than 2 and 3, with timepoint 3 significantly lower than 2
adipic_acid	1,164 (930-1,940)	998 (742-1,791)	349 (267-510)	364 (161-592)	886 (468-1,169)	704 (290-1,101)	0.0006048	significantly lower at timepoint 2 than 1 and 3, with 1 significantly higher than 3
alanine	542,880 (469,396-619,734)	398,336 (271,274-670,518)	767,226 (463,867-986,282)	873,877 (349,922-1,137,822)	1,248,868 (814,010-1,602,963)	816,960 (505,839-1,374,187)	0.0006048	significantly lower at timepoint 1 than 2 and 3, with timepoint 2 significantly lower than 3
alanine_alanine	16,179 (3,740-33,414)	14,556 (9,680-24,419)	40,398 (17,921-51,834)	38,187 (13,965-55,905)	7,774 (4,177-16,433)	11,185 (2,603-17,941)	0.0006048	significantly higher at timepoint 2 than 1 and 3, with 3 significantly lower than 1
allantoic_acid	279 (99-4,193)	472 (171-3,100)	5,635 (1,388-11,208)	3,557 (336-10,994)	627 (323-4,481)	538 (201-1,725)	0.0006048	significantly higher at timepoint 2 than 1 and 3, which did not differ from one another
alpha_ketoglutarate	320 (169-894)	319 (197-496)	92 (37-118)	70 (49-2,550)	158 (50-1,408)	333 (72-788)	0.0006048	significantly lower at timepoint 2 than 1 and 3, which did not differ from one another
arachidonic_acid	8,545 (2,845-20,676)	6,781 (4,496-11,382)	9,619 (7,396-14,249)	11,298 (2,472-21,514)	3,037 (1,284-5,374)	2,327 (191-7,852)	0.0006048	significantly higher at timepoint 2 than 1 and 3, with 3 significantly lower than 1
beta_alanine	1,391 (376-17,921)	861 (347-4,989)	609 (417-1,942)	1,268 (513-10,044)	3,825 (1,608-15,471)	7,401 (645-12,310)	0.006552	significantly higher at timepoint 3 than 1 and 2, which did not differ from one another
beta_gentiobiose	7,260 (5,240-22,532)	14,296 (2,581-53,953)	36,299 (9,488-53,532)	35,535 (13,243-69,791)	3,566 (239-12,711)	5,908 (981-19,710)	0.0006048	significantly higher at timepoint 2 than 1 and 3, with 3 significantly lower than 1
beta_mannosylglycerate	1,424 (856-2,421)	1,279 (1,010-12,718)	14,346 (2,913-27,060)	11,451 (2,108-55,379)	909 (451-8,681)	1,716 (736-12,783)	0.0006048	significantly higher at timepoint 2 than 1 and 3, which did not differ from one another
butyrolactam_NIST	1,202 (845-3,202)	1,805 (608-3,501)	18,173 (8,984-25,084)	17,590 (6,931-59,930)	6,391 (1,266-10,123)	3,769 (1,114-8,757)	0.0006048	significantly higher at timepoint 2 than 1 and 3, with 3 significantly higher than 1
caprylic_acid	1,012 (559-1,619)	934 (554-2,224)	1,130 (592-1,885)	877 (715-1,345)	527 (271-1,218)	660 (219-1,225)	0.00612973	significantly lower at timepoint 3 than 1 and 2, which did not differ from one another
cellobiose	54,905 (14,235-120,530)	92,176 (5,399-111,969)	28,177 (6,974-261,178)	10,182 (2,284-14,269)	2,513 (249-26,017)	5,248 (753-24,528)	0.0006048	significantly higher at timepoint 1 than 2 and 3, with timepoint 3 significantly lower than 2
cholic_acid	109,466 (1,898-200,811)	59,483 (423-220,771)	11,303 (113-76,704)	27,391 (286-89,000)	9,511 (240-77,925)	8,907 (3,191-95,296)	0.0386494	significantly higher at timepoint 1 than 2 and 3, which did not differ from one another
cis_gondoic_acid	670 (370-1,746)	911 (431-1,282)	1,277 (816-1,976)	1,261 (250-3,080)	782 (259-1,942)	737 (251-1,559)	0.04116	significantly higher at timepoint 2 than 1 and 3, which did not differ from one another
cis_sinapinic_acid	670 (151-1,520)	1,526 (93-2,683)	213 (100-443)	198 (44-412)	183 (17-356)	183 (24-880)	0.00331095	significantly higher at timepoint 1 than 2 and 3, which did not differ from one another
conduritol_beta_epo	756 (366-2,399)	1,079 (409-2,273)	3,085 (487-5,071)	3,089 (741-10,007)	226 (64-295)	215 (94-360)	0.0006048	significantly higher at timepoint 2 than 1 and 3, with 3 significantly lower than 1
creatinine	4,351 (734-33,575)	11,816 (1,917-40,945)	16,397 (6,783-22,615)	16,456 (3,864-79,293)	1,389 (518-4,742)	649 (231-1,456)	0.0006048	significantly lower at timepoint 3 than 1 and 2, which did not differ from one another
cysteine	3,773 (2,084-4,982)	4,474 (1,225-7,320)	8,602 (6,340-19,421)	9,025 (4,412-15,382)	653 (186-887)	624 (328-1,261)	0.0006048	significantly higher at timepoint 2 than 1 and 3, with 3 significantly lower than 1
cytosin	4,020 (984-7,579)	1,381 (314-5,968)	229 (156-253)	236 (148-372)	638 (128-5,137)	502 (305-2,090)	0.0006048	significantly lower at timepoint 2 than 1 and 3, with 1 significantly higher than 3
deoxycholic_acid	3,295 (77-28,703)	1,843 (109-43,646)	136 (45-5,010)	352 (27-3,531)	11,544 (150-111,319)	8,762 (687-309,022)	0.0117391	significantly lower at timepoint 2 than 1 and 3, which did not differ from one another
erythritol	15,783 (7,337-27,806)	15,088 (8,712-21,387)	9,961 (7,056-14,327)	13,022 (4,069-31,244)	4,198 (730-8,094)	7,689 (1,235-22,336)	0.00117209	significantly higher at timepoint 1 than 2 and 3, with timepoint 3 significantly lower than 2
erythrose	229 (58-606)	362 (51-810)	628 (456-748)	543 (212-791)	63 (36-130)	111 (44-169)	0.0006048	significantly higher at timepoint 2 than 1 and 3, with 3 significantly lower than 1
ethanolamine	33,839 (27,315-58,147)	29,282 (12,645-39,094)	10,632 (9,196-17,397)	20,080 (11,738-39,968)	42,016 (15,758-60,896)	49,938 (40,303-81,283)	0.0006048	significantly lower at timepoint 2 than 1 and 3, with 3 significantly higher than 1
ferulic_acid	6,177 (2,151-7,646)	7,576 (4,786-16,258)	1,808 (599-4,056)	1,050 (215-3,931)	15,105 (2,201-34,149)	8,193 (1,563-23,913)	0.0006048	significantly lower at timepoint 2 than 1 and 3, which did not differ from one another
fructose	12,067 (6,470-82,568)	27,970 (12,935-46,083)	7,064 (1,482-21,530)	8,223 (5,201-33,279)	30,241 (9,141-50,611)	20,784 (1,527-34,428)	0.0360818	significantly lower at timepoint 2 than 1 and 3, which did not differ from one another
fucose	190,814 (38,078-423,759)	279,188 (154,060-490,312)	401,603 (66,225-675,246)	309,644 (156,604-797,361)	70,902 (13,754-390,239)	21,444 (4,802-352,169)	0.00380719	significantly lower at timepoint 3 than 1 and 2, which did not differ from one another
fumaric_acid	1,914 (743-3,529)	2,257 (1,137-7,853)	1,665 (1,227-5,537)	1,675 (983-7,328)	632 (501-2,021)	852 (306-8,526)	0.00170526	significantly lower at timepoint 3 than 1 and 2, which did not differ from one another
galactinol	5,907 (2,904-9,905)	5,324 (2,132-16,399)	159,567 (86,954-540,269)	125,135 (43,548-175,088)	984 (303-1,751)	2,423 (387-181,193)	0.0006048	significantly higher at timepoint 2 than 1 and 3, with 3 significantly lower than 1
galactonic_acid	706 (528-1,644)	677 (266-1,089)	2,400 (660-9,185)	1,980 (434-18,552)	1,440 (375-3,305)	1,051 (351-3,667)	0.0006048	significantly higher at timepoint 2 than 1 and 3, with 3 significantly higher than 1
glucoheptulose	2,407 (691-5,819)	2,027 (997-7,709)	2,354 (1,448-2,837)	3,317 (1,424-26,014)	705 (435-1,882)	1,754 (285-3,896)	0.0301526	significantly lower at timepoint 3 than 1 and 2, which did not differ from one another
gluconic_acid	102 (70-295)	142 (54-264)	4,088 (1,920-10,890)	2,394 (487-22,698)	1,412 (501-5,604)	1,229 (330-4,305)	0.0006048	significantly higher at timepoint 2 than 1 and 3, with 3 significantly higher than 1
glucose	511,357 (106,516-1,351,198)	790,497 (233,474-1,497,093)	940,062 (230,978-1,156,922)	525,016 (246,586-1,089,684)	228,925 (28,170-428,603)	221,710 (23,470-625,963)	0.00277941	significantly lower at timepoint 3 than 1 and 2, which did not differ from one another
glucose_1_phosphate	1,252 (534-2,114)	1,981 (1,152-3,806)	2,507 (1,854-3,405)	2,556 (1,573-3,160)	1,304 (483-6,374)	1,589 (684-30,612)	0.0301526	significantly higher at timepoint 2 than 1 and 3, which did not differ from one another
glutamic_acid	65,461 (51,841-103,534)	61,216 (38,551-104,613)	2,639 (1,840-17,645)	6,419 (527-163,539)	126,217 (13,100-287,512)	151,734 (34,815-396,336)	0.0006048	significantly lower at timepoint 2 than 1 and 3, with 3 significantly higher than 1
glutaric_acid	397 (136-720)	253 (126-664)	59 (28-72)	64 (25-322)	383 (224-1,330)	373 (132-1,099)	0.0006048	significantly lower at timepoint 2 than 1 and 3, which did not differ from one another
glyceric_acid	9,231 (3,849-16,681)	14,017 (9,385-18,504)	7,036 (3,862-16,574)	8,144 (2,383-14,595)	31,641 (13,175-62,461)	39,141 (3,884-57,959)	0.0006048	significantly lower at timepoint 2 than 1 and 3, with 3 significantly higher than 1
glycerol	53,728 (28,090-91,922)	79,580 (48,152-100,115)	49,893 (39,034-91,177)	59,186 (32,560-76,670)	191,425 (30,891-365,554)	149,458 (82,666-387,739)	0.0006048	significantly higher at timepoint 3 than 1 and 2, which did not differ from one another
glycerol_alpha_phoshate	1,536 (452-3,125)	2,578 (725-5,243)	796 (348-1,924)	1,139 (555-2,239)	430 (293-561)	364 (202-6,820)	0.0006048	significantly higher at timepoint 1 than 2 and 3, with timepoint 3 significantly lower than 2
glycine	49,001 (32,977-69,952)	51,626 (30,976-67,121)	56,027 (28,877-87,281)	73,221 (24,146-104,091)	84,246 (49,043-190,263)	74,963 (60,561-244,148)	0.00224	significantly higher at timepoint 3 than 1 and 2, which did not differ from one another
guanine	11,501 (5,878-16,386)	7,299 (6,110-22,880)	4,972 (2,516-11,452)	6,777 (4,444-16,391)	1,207 (414-8,215)	928 (517-1,395)	0.0006048	significantly higher at timepoint 1 than 2 and 3, with timepoint 3 significantly lower than 2
guanosine	416 (92-913)	685 (312-3,562)	762 (253-2,261)	879 (259-1,978)	43 (12-233)	38 (23-134)	0.0006048	significantly lower at timepoint 3 than 1 and 2, which did not differ from one another
hexadecylglycerol_N	1,528 (990-3,143)	2,447 (1,259-3,580)	2,942 (1,841-4,296)	3,251 (1,646-6,401)	1,853 (1,117-3,938)	2,671 (1,594-4,599)	0.0159398	significantly higher at timepoint 2 than 1 and 3, which did not differ from one another
hexitol	1,090 (411-14,208)	2,462 (194-17,573)	5,696 (3,280-8,735)	4,774 (2,365-6,580)	468 (61-2,774)	1,746 (496-10,761)	0.0109358	significantly higher at timepoint 2 than 1 and 3, which did not differ from one another
histidine	4,280 (1,574-9,898)	4,521 (1,418-24,092)	11,576 (2,795-43,226)	14,636 (4,067-45,036)	16,733 (965-23,520)	23,094 (1,538-37,078)	0.00795789	significantly lower at timepoint 1 than 2 and 3, which did not differ from one another
homovanillic_acid	110 (57-1,407)	118 (67-902)	40 (20-57)	48 (22-118)	111 (69-2,314)	101 (26-1,127)	0.0006048	significantly lower at timepoint 2 than 1 and 3, which did not differ from one another
indole_3_acetate	13,713 (7,780-94,057)	8,832 (3,110-125,618)	841 (541-1,795)	1,051 (448-11,089)	15,203 (6,967-22,835)	27,026 (17,204-168,850)	0.0006048	significantly lower at timepoint 2 than 1 and 3, which did not differ from one another
indole_3_lactate	80,846 (34,669-127,305)	62,189 (7,536-128,029)	6,751 (2,893-11,123)	7,133 (4,437-22,490)	15,933 (773-44,962)	5,311 (836-54,443)	0.0006048	significantly higher at timepoint 1 than 2 and 3, which did not differ from one another
inosine	206 (68-586)	249 (84-2,590)	767 (297-1,757)	858 (313-3,561)	73 (24-332)	99 (22-247)	0.0006048	significantly higher at timepoint 2 than 1 and 3, with 3 significantly lower than 1
inositol_4_monophoshate	321 (109-846)	248 (159-759)	69 (39-96)	61 (49-126)	305 (124-1,218)	167 (148-755)	0.0006048	significantly lower at timepoint 2 than 1 and 3, which did not differ from one another
isoleucine	187,669 (108,846-265,628)	141,031 (69,708-313,603)	203,999 (99,385-373,779)	243,024 (69,587-469,941)	399,122 (209,678-730,590)	383,756 (161,207-885,992)	0.0006048	significantly higher at timepoint 3 than 1 and 2, which did not differ from one another
isomaltose	17,203 (1,213-471,800)	70,546 (1,628-482,852)	583,325 (30,716-825,473)	208,724 (50,163-748,458)	8,560 (916-17,776)	10,975 (2,366-54,888)	0.0006048	significantly higher at timepoint 2 than 1 and 3, with 3 significantly lower than 1
isopentadecanoic_ac	16,537 (8,419-47,233)	19,852 (6,576-44,308)	32,099 (1,673-766,411)	5,119 (1,627-17,766)	25,695 (7,307-84,652)	65,848 (21,866-707,919)	0.0102426	significantly higher at timepoint 3 than 1 and 2, which did not differ from one another
ketohexose	468 (234-665)	431 (328-890)	1,113 (397-2,141)	739 (399-1,597)	2,556 (772-3,688)	2,602 (789-3,903)	0.0006048	significantly lower at timepoint 1 than 2 and 3, with timepoint 2 significantly lower than 3
lactamide	346 (114-1,060)	213 (112-2,760)	629 (413-3,366)	532 (278-1,800)	120 (37-330)	101 (20-233)	0.0006048	significantly higher at timepoint 2 than 1 and 3, with 3 significantly lower than 1
lactic_acid	152,579 (24,216-1,034,220)	120,122 (10,433-1,403,821)	392,894 (269,519-1,091,298)	308,949 (129,795-638,477)	27,338 (11,859-149,087)	35,473 (6,439-111,809)	0.0006048	significantly higher at timepoint 2 than 1 and 3, with 3 significantly lower than 1
lactose	3,753 (174-11,813)	8,806 (780-16,654)	7,055 (1,274-18,935)	2,287 (1,066-16,546)	426 (34-1,502)	1,339 (172-32,223)	0.0006048	significantly lower at timepoint 3 than 1 and 2, which did not differ from one another
leucine	222,320 (139,366-424,595)	152,432 (93,506-391,695)	319,965 (207,491-773,678)	521,860 (177,702-751,153)	509,944 (277,300-768,739)	451,025 (216,862-835,333)	0.0006048	significantly lower at timepoint 1 than 2 and 3, which did not differ from one another
levoglucosan	392 (157-1,164)	1,125 (495-1,891)	1,280 (978-5,101)	1,465 (535-1,946)	885 (209-13,139)	716 (93-1,381)	0.0280165	significantly higher at timepoint 2 than 1 and 3, which did not differ from one another
linoleic_acid	21,097 (11,276-53,382)	18,616 (9,768-44,377)	25,476 (17,387-33,855)	31,113 (15,257-36,357)	13,275 (7,180-57,592)	9,952 (5,335-24,100)	0.0419538	significantly higher at timepoint 2 than 3, with no difference between 1 and 2 or 1 and 3
lysine	58,270 (17,666-90,086)	60,994 (20,615-115,052)	31,691 (13,029-79,861)	37,225 (3,880-50,284)	187,041 (14,949-212,986)	215,707 (7,753-317,561)	0.00170526	significantly higher at timepoint 3 than 1 and 2, which did not differ from one another
lyxitol	6,940 (1,208-24,247)	9,200 (6,013-14,076)	16,767 (1,017-26,042)	20,422 (9,803-37,680)	15,110 (8,247-41,731)	17,765 (4,238-53,258)	0.0105936	significantly lower at timepoint 1 than 2 and 3, which did not differ from one another
lyxose	91,051 (46,791-399,816)	122,361 (52,254-766,812)	2,766 (469-3,771)	2,446 (1,190-3,582)	103,425 (27,721-356,046)	66,252 (4,306-252,953)	0.0006048	significantly lower at timepoint 2 than 1 and 3, which did not differ from one another
maleimide	1,249 (796-2,457)	2,238 (477-4,642)	2,030 (1,251-4,874)	2,552 (1,049-6,578)	364 (187-1,226)	524 (291-1,667)	0.0006048	significantly lower at timepoint 3 than 1 and 2, which did not differ from one another
malic_acid	595 (180-944)	308 (161-1,377)	127 (59-296)	140 (67-301)	347 (134-808)	762 (155-2,628)	0.0006048	significantly lower at timepoint 2 than 1 and 3, which did not differ from one another
malonic_acid	193 (43-416)	146 (37-370)	64 (24-94)	61 (32-153)	140 (56-405)	123 (7-1,395)	0.0159398	significantly lower at timepoint 2 than 1 and 3, which did not differ from one another
maltitol	1,842 (527-4,157)	4,200 (394-14,697)	10,945 (1,822-26,395)	3,914 (1,468-185,497)	841 (182-1,265)	952 (168-2,476)	0.0006048	significantly higher at timepoint 2 than 1 and 3, with 3 significantly lower than 1
maltose	77,939 (8,600-286,495)	193,908 (8,319-813,240)	150,521 (68,634-564,137)	71,675 (42,998-514,453)	6,429 (1,162-24,342)	16,857 (4,107-1,556,674)	0.0006048	significantly lower at timepoint 3 than 1 and 2, which did not differ from one another
maltotriitol	375 (167-2,893)	484 (93-7,254)	5,688 (372-13,343)	1,023 (254-15,131)	45 (20-104)	49 (24-135)	0.0006048	significantly higher at timepoint 2 than 1 and 3, with 3 significantly lower than 1
maltotriose	863 (230-2,086)	1,017 (135-6,459)	8,179 (2,679-17,402)	4,243 (1,713-14,077)	211 (59-446)	178 (44-435)	0.0006048	significantly higher at timepoint 2 than 1 and 3, with 3 significantly lower than 1
melezitose	139 (72-519)	347 (38-863)	3,120 (2,205-118,812)	6,236 (2,724-122,258)	59 (11-265)	67 (21-202)	0.0006048	significantly higher at timepoint 2 than 1 and 3, with 3 significantly lower than 1
melibiose	1,048 (56-341,816)	331 (32-499,115)	9,394 (1,841-16,571)	4,950 (1,955-15,302)	192 (18-300)	241 (16-1,175)	0.0006048	significantly higher at timepoint 2 than 1 and 3, with 3 significantly lower than 1
methionine	36,527 (17,995-61,620)	25,961 (14,034-63,138)	29,997 (13,631-47,084)	44,083 (12,699-56,771)	1,410 (159-14,286)	4,026 (622-42,460)	0.0006048	significantly lower at timepoint 3 than 1 and 2, which did not differ from one another
methionine_sulfoxide	8,349 (5,264-13,864)	8,194 (6,144-15,242)	4,187 (2,047-5,213)	7,030 (2,524-22,383)	48,546 (18,081-97,485)	63,925 (4,774-149,416)	0.0006048	significantly lower at timepoint 2 than 1 and 3, with 3 significantly higher than 1
monomyristin	235 (66-566)	198 (78-477)	103 (71-125)	124 (57-190)	77 (23-256)	36 (18-257)	0.00428936	significantly higher at timepoint 1 than 2 and 3, which did not differ from one another
myo_inositol	24,150 (8,822-40,387)	23,092 (7,452-43,351)	70,997 (40,890-95,278)	54,237 (37,397-78,663)	39,692 (9,246-92,618)	40,667 (9,827-83,590)	0.0006048	significantly higher at timepoint 2 than 1 and 3, with 3 significantly higher than 1
myristic_acid	3,011 (2,369-4,843)	2,682 (1,737-5,498)	1,446 (970-1,877)	1,801 (1,098-2,369)	1,926 (1,220-5,517)	1,729 (1,139-7,602)	0.0006048	significantly lower at timepoint 2 than 1 and 3, with 1 significantly higher than 3
N_acetyl_D_galactosamine	49,042 (24,604-68,060)	58,146 (26,367-168,189)	19,201 (8,317-32,668)	26,874 (15,866-55,793)	49,703 (31,346-68,297)	60,923 (14,021-108,743)	0.0006048	significantly lower at timepoint 2 than 1 and 3, which did not differ from one another
N_acetylaspartic_acid	22,918 (2,080-31,618)	34,467 (17,834-48,966)	3,512 (1,142-8,600)	4,347 (1,279-17,103)	15,959 (1,335-35,967)	8,695 (1,355-26,792)	0.0006048	significantly lower at timepoint 2 than 1 and 3, with 1 significantly higher than 3
N_acetylornithine	2,043 (918-3,323)	2,012 (832-7,842)	702 (367-3,153)	598 (261-2,737)	4,536 (1,013-9,217)	3,730 (77-4,744)	0.0006048	significantly lower at timepoint 2 than 1 and 3, with 3 significantly higher than 1
N_methylalanine	22,683 (12,815-71,457)	17,235 (9,820-35,776)	47,772 (26,191-160,582)	69,674 (9,624-160,343)	31,466 (10,301-90,598)	28,441 (3,309-81,509)	0.0479613	significantly lower at timepoint 1 than 2, with 3 not different from 1 and 2
nicotinic_acid	29,952 (12,873-38,896)	27,803 (9,759-48,189)	6,265 (4,828-15,622)	7,685 (5,419-15,761)	13,993 (6,790-19,247)	15,019 (10,924-90,052)	0.0006048	significantly lower at timepoint 2 than 1 and 3, with 1 significantly higher than 3
nonadecanoic_acid	3,959 (3,006-4,624)	4,002 (1,881-5,719)	5,110 (3,592-8,846)	4,711 (2,134-7,915)	2,222 (951-3,858)	3,808 (1,089-8,339)	0.00117209	significantly higher at timepoint 2 than 1 and 3, with 3 significantly lower than 1
norleucine	2,896 (234-8,314)	2,720 (155-6,040)	109 (26-206)	136 (62-14,831)	796 (618-4,512)	805 (61-4,370)	0.0006048	significantly lower at timepoint 2 than 1 and 3, with 1 significantly higher than 3
O_acetylserine	831 (268-1,290)	967 (497-1,801)	1,929 (738-3,203)	1,473 (137-2,386)	134 (50-457)	121 (44-269)	0.0006048	significantly higher at timepoint 2 than 1 and 3, with 3 significantly lower than 1
octadecanol	778 (526-2,336)	620 (441-2,102)	421 (223-752)	448 (284-857)	586 (451-1,345)	623 (526-2,565)	0.00117209	significantly lower at timepoint 2 than 1 and 3, which did not differ from one another
octadecylglycerol	5,880 (3,768-11,379)	6,398 (3,157-17,466)	10,626 (7,493-26,059)	10,395 (6,079-21,783)	4,932 (3,151-10,701)	6,378 (1,878-23,619)	0.00932727	significantly higher at timepoint 2 than 1 and 3, which did not differ from one another
ornithine	26,509 (11,811-59,180)	27,661 (4,486-60,133)	61,303 (16,082-108,475)	100,284 (16,658-288,858)	77,416 (12,116-144,798)	77,522 (5,753-151,491)	0.006552	significantly lower at timepoint 1 than 2 and 3, which did not differ from one another
orotic_acid	1,018 (201-2,757)	800 (176-2,013)	184 (121-356)	299 (41-602)	1,598 (205-4,317)	1,394 (839-2,352)	0.0006048	significantly lower at timepoint 2 than 1 and 3, which did not differ from one another
oxoproline	186,257 (95,175-373,569)	205,586 (99,507-530,227)	341,768 (235,813-699,905)	340,035 (176,384-460,655)	96,723 (29,559-178,664)	90,484 (67,070-373,526)	0.0006048	significantly higher at timepoint 2 than 1 and 3, with 3 significantly lower than 1
p_hydroxylphenyllactic acid	3,698 (1,153-6,357)	4,503 (581-12,311)	3,590 (2,472-6,688)	4,760 (2,300-5,993)	1,654 (478-5,019)	1,431 (405-2,022)	0.0006048	significantly lower at timepoint 3 than 1 and 2, which did not differ from one another
palatinitol	726 (215-6,461)	3,014 (176-7,263)	13,085 (6,502-18,437)	10,753 (831-25,934)	305 (72-941)	272 (126-3,571)	0.0006048	significantly higher at timepoint 2 than 1 and 3, with 3 significantly lower than 1
pantothenic_acid	2,907 (1,236-6,817)	2,453 (806-4,913)	650 (161-1,094)	562 (160-1,538)	2,089 (939-4,699)	2,733 (138-4,529)	0.0006048	significantly lower at timepoint 2 than 1 and 3, which did not differ from one another
pelargonic_acid	18,309 (12,374-27,168)	17,060 (9,886-39,654)	12,148 (8,196-17,712)	12,297 (6,813-22,116)	6,431 (4,260-31,839)	10,441 (3,052-28,324)	0.00224	significantly higher at timepoint 1 than 2 and 3, which did not differ from one another
pentadecanoic_acid	27,839 (18,180-37,495)	39,198 (16,755-45,644)	24,351 (8,665-30,044)	15,636 (8,215-23,437)	30,731 (17,766-51,697)	35,696 (5,315-108,756)	0.00612973	significantly lower at timepoint 2 than 1 and 3, which did not differ from one another
phenylalanine	89,911 (53,618-147,912)	70,424 (55,609-115,497)	140,830 (64,000-244,268)	223,833 (92,499-565,074)	144,041 (77,258-272,858)	149,285 (62,932-305,192)	0.0006048	significantly lower at timepoint 1 than 2 and 3, which did not differ from one another
phenylethylamine	351 (165-17,534)	325 (135-2,071)	125 (79-193)	165 (90-232)	2,004 (301-11,958)	5,513 (247-10,429)	0.0006048	significantly lower at timepoint 2 than 1 and 3, with 3 significantly higher than 1
phosphoethanolamine	321 (158-705)	240 (56-451)	95 (53-119)	110 (56-391)	238 (54-492)	380 (181-564)	0.0006048	significantly lower at timepoint 2 than 1 and 3, which did not differ from one another
pinitol	5,681 (1,647-25,925)	5,327 (837-12,262)	36,369 (13,604-52,005)	26,317 (6,574-65,386)	748 (230-6,264)	513 (87-5,803)	0.0006048	significantly higher at timepoint 2 than 1 and 3, with 3 significantly lower than 1
piperidone	11,440 (2,439-44,302)	9,472 (371-40,858)	903 (422-1,152)	802 (424-2,748)	27,509 (2,758-106,252)	18,018 (2,977-96,695)	0.0006048	significantly lower at timepoint 2 than 1 and 3, which did not differ from one another
proline	150,072 (58,991-310,636)	82,762 (53,836-240,296)	183,815 (56,102-518,297)	202,772 (44,542-307,350)	341,788 (201,810-543,447)	301,597 (78,842-601,531)	0.0254982	significantly higher at timepoint 3 than timepoint 1, not different from timepoint 2 and 2 not different from 1
propane_1_3_diol_NI	1,108 (426-15,239)	1,900 (272-5,779)	12,212 (3,684-26,363)	12,461 (4,117-20,201)	359 (174-1,203)	341 (99-502)	0.0006048	significantly higher at timepoint 2 than 1 and 3, with 3 significantly lower than 1
pseudo_uridine	6,020 (4,534-7,669)	6,223 (2,657-8,461)	1,786 (543-6,227)	2,515 (679-5,298)	3,406 (1,266-6,752)	4,485 (2,529-26,232)	0.0006048	significantly lower at timepoint 2 than 1 and 3, which did not differ from one another
putrescine	325,567 (97,835-1,380,413)	129,926 (44,868-363,883)	38,927 (27,370-102,805)	83,581 (28,669-207,557)	60,980 (11,066-212,790)	201,011 (6,192-485,041)	0.0109358	significantly higher at timepoint 1 than 2 and 3, which did not differ from one another
pyruvic_acid	7,118 (1,844-19,684)	7,900 (3,534-12,585)	7,744 (3,418-20,148)	9,650 (1,509-48,246)	915 (456-3,736)	1,588 (489-2,230)	0.0006048	significantly lower at timepoint 3 than 1 and 2, which did not differ from one another
raffinose	413 (117-537)	433 (105-4,841)	69,402 (67-132,239)	17,650 (65-103,722)	36 (24-98)	69 (28-644)	0.0006048	significantly higher at timepoint 2 than 1 and 3, with 3 significantly lower than 1
ribonic_acid	435 (252-1,066)	1,175 (365-2,825)	1,889 (794-2,862)	2,220 (1,109-2,738)	2,174 (382-7,259)	2,006 (590-4,658)	0.00170526	significantly lower at timepoint 1 than 2 and 3, which did not differ from one another
ribose	141,577 (67,189-215,117)	132,214 (83,640-315,815)	43,801 (25,322-65,871)	46,003 (29,066-60,878)	92,565 (11,367-152,477)	68,863 (14,705-172,237)	0.0006048	significantly lower at timepoint 2 than 1 and 3, with 1 significantly higher than 3
sarcosine	20,986 (13,221-35,631)	24,875 (6,223-40,360)	13,106 (1,832-19,022)	13,600 (7,554-23,071)	7,485 (1,688-13,798)	8,176 (1,185-12,486)	0.0006048	significantly higher at timepoint 1 than 2 and 3, with timepoint 3 significantly lower than 2
serine	49,881 (36,208-66,988)	51,089 (23,278-103,188)	36,680 (13,553-51,189)	44,944 (24,894-122,063)	129,908 (71,008-281,293)	166,819 (101,994-230,379)	0.0006048	significantly higher at timepoint 3 than 1 and 2, which did not differ from one another
shikimic_acid	1,811 (1,445-2,749)	2,217 (1,899-3,957)	2,728 (337-3,597)	2,687 (1,359-4,070)	1,447 (999-2,499)	1,348 (687-2,568)	0.00170526	significantly higher at timepoint 3 than 1 and 2, which did not differ from one another
sinapinic_acid	3,813 (1,447-5,892)	7,356 (1,802-15,261)	1,072 (273-1,735)	927 (452-1,497)	1,045 (390-3,509)	559 (198-2,054)	0.0006048	significantly higher at timepoint 1 than 2 and 3, which did not differ from one another
sophorose	2,684 (444-35,685)	6,785 (307-41,523)	42,204 (946-71,190)	15,559 (1,913-72,619)	531 (81-1,388)	816 (133-2,746)	0.0006048	significantly higher at timepoint 2 than 1 and 3, with 3 significantly lower than 1
sorbitol	10,206 (6,313-21,106)	10,635 (2,276-20,067)	36,067 (4,682-54,154)	29,074 (13,947-42,849)	8,440 (2,644-19,036)	15,301 (4,329-20,600)	0.0006048	significantly higher at timepoint 2 than 1 and 3, which did not differ from one another
squalene	1,302 (700-1,693)	1,295 (540-2,345)	1,534 (578-2,756)	1,315 (533-2,539)	1,457 (576-2,823)	2,203 (1,384-6,279)	0.0212766	significantly higher at timepoint 3 than 1 and 2, which did not differ from one another
succinic_acid	236,185 (14,243-708,079)	88,426 (882-1,122,477)	41,400 (25,669-96,357)	48,077 (7,555-107,389)	8,572 (3,020-65,677)	9,082 (1,337-65,270)	0.00380719	significantly higher at timepoint 3 than 1 and 2, which did not differ from one another
sucrose	248 (86-1,293)	753 (28-1,565)	8,586 (2,209-20,962)	9,465 (5,137-12,287)	126 (18-413)	156 (32-440)	0.0006048	significantly higher at timepoint 2 than 1 and 3, with 3 significantly lower than 1
tagatose	467 (234-800)	421 (328-973)	928 (359-2,252)	737 (317-1,597)	2,783 (388-3,881)	2,633 (507-4,101)	0.0006048	significantly lower at timepoint 1 than 2 and 3, with timepoint 2 significantly lower than 3
threitol	3,752 (1,822-12,158)	3,781 (2,338-6,459)	801 (677-1,212)	1,044 (394-2,325)	820 (220-1,292)	852 (222-2,898)	0.0006048	significantly higher at timepoint 1 than 2 and 3, which did not differ from one another
threonic_acid	295 (230-623)	519 (346-1,094)	627 (428-1,191)	576 (439-1,477)	1,091 (475-1,925)	899 (259-2,955)	0.00479155	significantly lower at timepoint 1 than 2 and 3, which did not differ from one another
thymidine	2,042 (736-10,807)	2,261 (990-15,731)	504 (244-1,170)	858 (325-3,744)	439 (139-4,574)	182 (122-668)	0.0006048	significantly higher at timepoint 1 than 2 and 3, with timepoint 3 significantly lower than 2
tocopherol_alpha_	277,041 (131,584-597,664)	256,427 (165,199-401,651)	206,057 (175,393-254,257)	192,545 (99,456-323,384)	110,116 (41,129-254,682)	79,876 (20,770-180,300)	0.0006048	significantly lower at timepoint 3 than 1 and 2, which did not differ from one another
tocopherol_beta_	502 (352-907)	475 (375-655)	503 (346-688)	375 (217-931)	279 (133-613)	151 (102-376)	0.0006048	significantly lower at timepoint 3 than 1 and 2, which did not differ from one another
tocopherol_delta_	4,876 (3,632-8,584)	4,301 (2,069-6,170)	4,559 (461-6,072)	4,851 (1,962-6,151)	1,568 (533-3,579)	1,468 (1,090-1,997)	0.0006048	significantly lower at timepoint 3 than 1 and 2, which did not differ from one another
tocopherol_gamma_	10,065 (6,073-21,156)	9,617 (7,271-11,163)	13,005 (7,964-15,470)	9,476 (2,470-17,640)	4,058 (2,334-8,508)	3,854 (1,403-6,708)	0.0006048	significantly lower at timepoint 3 than 1 and 2, which did not differ from one another
trans_4_hydroxyprol	8,659 (2,785-15,380)	13,053 (6,046-20,301)	23,097 (8,099-32,373)	19,413 (10,462-50,647)	12,857 (5,198-60,577)	20,915 (8,254-104,608)	0.0380136	significantly lower at timepoint 1 than 2 and 3, which did not differ from one another
tryptophan	190,390 (132,057-340,750)	173,956 (106,947-276,525)	120,418 (95,182-158,327)	153,738 (19,076-294,367)	20,219 (3,724-138,699)	35,369 (5,707-174,485)	0.0006048	significantly higher at timepoint 1 than 2 and 3, with timepoint 3 significantly lower than 2
tyramine	56,719 (18,220-720,342)	40,394 (12,672-314,797)	26,209 (8,716-60,874)	26,750 (4,877-34,952)	169,182 (15,559-706,228)	338,102 (5,336-546,269)	0.00428936	significantly lower at timepoint 2 than 1 and 3, which did not differ from one another
tyrosine	164,041 (74,117-198,951)	194,690 (150,567-228,303)	300,068 (139,584-459,664)	426,301 (209,040-805,907)	242,229 (127,260-385,754)	264,017 (101,839-560,515)	0.0006048	significantly lower at timepoint 1 than 2 and 3, which did not differ from one another
tyrosol	912 (206-2,029)	407 (152-2,588)	102 (73-211)	184 (48-1,246)	645 (192-1,631)	609 (141-1,594)	0.0006048	significantly lower at timepoint 2 than 1 and 3, which did not differ from one another
UDP_glucuronic_acid	3,226 (1,639-6,526)	3,429 (1,644-4,562)	10,382 (3,637-22,624)	9,644 (4,369-13,322)	1,099 (338-3,395)	1,829 (145-3,375)	0.0006048	significantly higher at timepoint 2 than 1 and 3, with 3 significantly lower than 1
uracil	43,546 (27,233-87,690)	28,655 (18,979-105,509)	17,079 (8,906-28,313)	26,031 (3,689-33,689)	68,599 (25,002-227,586)	51,104 (29,767-83,824)	0.0006048	significantly lower at timepoint 2 than 1 and 3, with 3 significantly higher than 1
urea	3,481 (1,311-138,294)	6,725 (1,244-87,468)	8,101 (2,513-376,685)	170,502 (5,109-453,296)	5,352 (2,087-24,292)	4,118 (207-10,740)	0.0105936	significantly higher at timepoint 2 than 1 and 3, which did not differ from one another
uric_acid	470 (114-1,346)	311 (90-1,219)	237 (163-369)	183 (52-1,296)	665 (248-4,652)	266 (36-7,633)	0.0441341	significantly lower at timepoint 2 than timepoint 3, not different from timepoint 1 and 3 not different from 1
urocanic_acid	347 (153-1,317)	412 (74-1,304)	180 (132-393)	277 (64-1,099)	2,933 (1,333-13,594)	5,827 (237-18,405)	0.0006048	significantly higher at timepoint 3 than 1 and 2, which did not differ from one another
valine	217,057 (123,050-399,427)	142,821 (83,769-354,097)	308,429 (180,805-740,363)	477,630 (156,392-685,548)	501,576 (283,491-1,066,572)	441,539 (247,567-719,801)	0.0006048	significantly lower at timepoint 1 than 2 and 3, which did not differ from one another
vanillic_acid	1,549 (1,181-2,796)	1,976 (305-2,906)	431 (347-590)	608 (295-791)	1,483 (553-2,143)	1,938 (442-84,294)	0.0006048	significantly lower at timepoint 2 than 1 and 3, which did not differ from one another
xanthine	8,974 (4,051-30,783)	7,821 (2,836-29,434)	2,394 (815-5,508)	1,866 (937-5,168)	29,065 (5,378-84,903)	21,372 (270-81,490)	0.0006048	significantly lower at timepoint 2 than 1 and 3, with 3 significantly higher than 1
xylitol	3,733 (2,056-4,909)	4,266 (1,726-4,666)	9,160 (6,632-10,438)	7,383 (1,593-17,058)	5,609 (1,096-13,041)	5,394 (460-9,943)	0.0125227	significantly higher at timepoint 2 than 1, with 3 not different from 1 or 2
xylose	1,291,068 (683,579-1,854,313)	1,751,376 (610,465-2,219,742)	43,640 (16,890-96,961)	56,724 (41,080-646,240)	1,372,006 (83,037-2,553,641)	783,130 (53,397-1,492,483)	0.0006048	significantly lower at timepoint 2 than 1 and 3, which did not differ from one another
xylulose_NIST	7,595 (3,134-15,613)	9,889 (3,051-17,886)	2,524 (1,041-8,284)	2,273 (821-3,799)	24,454 (1,539-116,249)	15,676 (381-82,694)	0.0006048	significantly lower at timepoint 2 than 1 and 3, which did not differ from one another
