# Supplementary material for: Short and long-term effects of a synbiotic on clinical signs, the fecal microbiome, and metabolomic profiles in healthy research cats receiving clindamycin: a randomized, controlled trial
Source: PeerJ. 2018 Jul 17;6:e5130. doi: 10.7717/peerj.5130 (PMC6054061; doi:10.7717/peerj.5130)
Supplement: Supplemental Information 2 — Four cats were removed from the study for marked hyporexia (2 placebo, 1 synbiotic) or high baseline fecal scoring (1 synbiotic). FS, female spayed; MC, male castrated; FS, fecal score; 0, absent; 1, present [file peerj-06-5130-s002.xlsx]

## Sheet: Clinical dataset
Cat								2013-07-18								2013-07-19							2013-07-20							2013-07-21							2013-07-22									2013-07-23
#	Name	ID	Age	Sex	Group	Baseline food	Initial Wt (kg)	V	Initial food weight	Leftover food weight	% Food eaten	Weight	Blood	FS1 ave	FS2 ave	V	Initial food weight (g)	Leftover food weight (g)	% Food eaten	Blood	FS1 ave	FS2 ave	V	Initial food wt	Leftover food weight	% Food eaten	Blood	FS1 ave	FS2 ave	V	Initial food	Leftover food weight	% Food eaten	Blood	FS1 ave	FS2 ave	V	Initial food	Leftover food weight	% Food eaten	Weight	% Wt change	Blood	FS1 ave	FS2 ave	V	Initial food	Leftover food weight	% Food eaten
1	Nestle	F03025	5	FS	Synbiotic		4.26	0	unknown	0	100	4.26				0	65	0	100	0	6	6	1	67	0	100	0	3	5	0	69	0	100	0	6	6	0	68	0	100	4.2	-1.40845	0	6	6
2	Curry	F05001	8	FS	Placebo	89.8585	3.36	0	unknown	0	100	3.36				0	97	0	100	0	2	6	0	95	0	100	0	2	3	0	99	9	90.9091	0	6	5	0	98	16	83.6735	3.46	2.97619	0	3	5	0	99	16	83.8384
3	Clove	F05002	8	FS	Synbiotic	100	4.24	0	unknown	0	100	4.24				0	50	0	100	0	1	1	0	54	0	100	0	2	5	0	49	0	100				0	55	0	100	4.18	-1.41509	0	1	1	0	52	0	100
4	Little Bit	F05005	8	FS	Synbiotic	79.5467	3.28	0	unknown	0	100	3.28	0	1	1	0	67	20	70.1493	0	1	1	0	61	17	72.1311	0	1	2	0	62	12	80.6452	0	1	1	0	64	12	81.25	3.3	0.609756	0	1	1	0	64	8	87.5
5	Basil	F05006	7	FS	Placebo	92.814	3.58	0	unknown	0	100	3.58	0	2	2	0	72	6	91.6667	0	2	2	0	72	7	90.2778				0	62	2	96.7742	0	2	1	0	65	10	84.6154	3.6	0.558659	0	2	2	0	66	6	90.9091
6	Luna	F07002	6	FS	Synbiotic	100	3.4	0	unknown	0	100	3.4	0	?	6	0	76	0	100	0	?	7	0	68	0	100	0	2	2	0	67	0	100	0	2	2	0	71	0	100	3.46	1.76471	0	2	4	0	66	0	100
7	Ms. Norris	F07003	6	FS	Placebo	100	4.14	0	unknown	0	100	4.14				0	80	0	100	0	2	1	0	84	0	100	0	1	6	0	82	0	100				0	77	0	100	4.08	-1.44928	0	1	1	0	74	0	100
8	Krum	F07004	5	MC	Synbiotic	100	4.04	0	unknown	0	100	4.04	0	3	4	0	85	0	100	0	2	3	0	83	0	100	0	2	3	0	87	0	100	0	3	2	0	93	0	100	4	-0.990099	0	3	4	0	90	0	100
9	Voldemort	F07006	6	MC	Placebo	100	4.32	0	unknown	0	100	4.32				0	49	0	100	0	2	2	0	68	0	100				0	75	0	100	0	2	3	0	75	0	100	4.24	-1.85185	0	2	5	0	77	0	100
10	Neville	F07007	6	MC	Placebo	100	4.52	0	unknown	0	100	4.52	0	2	3	0	95	0	100	0	2	2	0	89	0	100				0	90	0	100	0	1	2	0	84	0	100	4.48	-0.884956	0	1	1	0	82	0	100
11	Hagrid	F07009	6	MC	Synbiotic	88.2944	5.38	0	unknown	0	100	5.38	0	2	3	0	105	8	92.381	0	2	1	0	106	14	86.7925	0	2	1	0	99	10	89.899	0	2	4	0	101	8	92.0792	5.4	0.371747	0	3	2	0	97	32	67.0103
12	Yoda	F08007	5	FS	Placebo	81.3265	4.38	0	unknown	0	100	4.38	0	2	1	0	84	11	86.9048	0	2	1	0	86	13	84.8837	0	1	1	0	79	15	81.0127	0	1	1	0	85	35	58.8235	4.36	-0.456621	0	1	1	0	82	20	75.6098
13	Jabba	F08008	5	MC	Synbiotic	98.1406	3.6	0	unknown	0	100	3.6				0	95	0	100	0	1	3	0	102	0	100	0	2	3	0	100	0	100	0	2	5	0	105	2	98.0952	3.7	2.77778	0	3	4	0	108	12	88.8889
14	Luke	F08010	5	MC	Placebo	99.7768	5.42	0	unknown	0	100	5.42				0	68	0	100	0	7	7	0	70	0	100	0	2	1	0	62	0	100	0	2	3	0	64	0	100	5.42	0	0	3	5	0	64	0	100
15	Darth	F08011	5	MC	Synbiotic	100	5.82	0	unknown	0	100	5.82				0	77	0	100	0	2	6	0	73	0	100				0	69	0	100	0	1	5	0	71	0	100	5.78	-0.687285	0	3	3	0	72	0	100
16	Zinnea	F09124	4	FS	Placebo	98.3827	4.42	0	unknown	0	100	4.42				0	99	0	100	0	2	2	0	105	0	100	0	2	2	0	94	0	100	0	2	3	0	107	0	100	4.46	0.904977	0	2	3	0	105	0	100
17	Altesse	F10003	3	FS	Placebo	100	4.02	0	unknown	0	100	4.02				0	67	0	100	0	5	5	0	60	0	100				0	61	0	100	0	2	3	0	62	0	100	4	-0.497512	0	1	1	0	67	0	100
18	Joueur	F10004	3	FS	Synbiotic	100	4.62	0	unknown	0	100	4.62	0	2	2	0	68	0	100	0	2	1	0	73	0	100	0	2	2	0	77	0	100				0	72	0	100	4.58	-0.865801	0	1	2	0	70	0	100
19	BonBon	F08004	5	MC	Placebo	100	5.02	0	unknown	0	100	5.02	0	2	2	0	90	0	100	0	3	3	0	90	0	100	0	3	4	0	90	0	100	0	2	3	0	85	0	100	5	-0.398406	0	2	2	0	90	0	100
20	Clou	F10001	3	MC	Synbiotic	100	4.38	0	unknown	0	100	4.38	0	2	2	0	83	0	100	0	2	2	0	80	0	100	0	4	4	0	84	0	100	0	2	3	0	79	0	100	4.44	1.36986	0	3	3	0	79	0	100
Four cats (in red font above) were removed from the study for marked hyporexia (2 placebo, 1 synbiotic) or high baseline fecal scoring (1 synbiotic).
[truncated: 174 more columns]
